# Supplementary material for: Solubility and Antioxidant Potential of a Pyrogallol Derivative for Biodiesel Additive
Source: Molecules. 2019 Jul 2;24(13):2439. doi: 10.3390/molecules24132439 (PMC6651424; doi:10.3390/molecules24132439)
Supplement: Supplementary file 1 [file molecules-24-02439-s001.zip]

Archive with 2 entries (2 files):
- molecules-522407 supplementary .pdf
- Figure S1 1H-NMR, 13C-NMR, and 2D-HMQC spectrum.pdf
